# Supplementary material for: Navigating from live to virtual social interactions: looking at but not manipulating smartphones provokes a spontaneous mimicry response in the observers
Source: J Ethol. 2021 Apr 17;39(3):287–96. doi: 10.1007/s10164-021-00701-6 (PMC8052537; doi:10.1007/s10164-021-00701-6)
Supplement: Supplementary file 1 — Supplementary file1 (CSV 18 KB) [file 10164_2021_701_MOESM1_ESM.csv]

day_period	context	ID_E	SEX_T	AGE_T	ID_R	AGE_R	SEX_R	FAM	MIMICRY	CONDITION
2	1	VM	1	1	GB	0	0	2	1	1
2	1	VM	1	1	ER	1	1	2	0	1
2	1	ER	1	1	GB	0	0	2	1	1
2	1	ER	1	1	GB	0	0	2	0	1
2	1	GB	0	0	ER	1	1	2	0	1
2	0	VM	1	1	GB	0	0	2	0	1
2	0	VM	1	1	ER	1	1	2	0	1
2	0	GB	0	0	ER	1	1	2	0	1
2	0	GB	0	0	ER	1	1	2	1	1
2	0	GB	0	0	ER	1	1	2	0	1
1	0	BS	1	1	ED	1	1	2	0	1
1	0	VM	1	1	BS	1	1	1	0	1
1	0	VM	1	1	ED	1	1	1	1	1
1	0	VM	1	1	EM	1	1	1	0	1
1	0	VM	1	1	BS	1	1	1	0	1
1	0	VM	1	1	EM	1	1	1	0	1
1	0	VM	1	1	BS	1	1	1	1	1
1	0	BS	1	1	EM	1	1	2	0	1
1	0	BS	1	1	ED	1	1	2	0	1
1	0	BS	1	1	ED	1	1	2	1	1
1	0	BS	1	1	EM	1	1	2	0	1
1	1	VM	1	1	LR	2	0	1	0	1
1	1	VM	1	1	TR	0	0	1	0	1
1	0	MGR	1	1	LG	1	0	2	1	1
1	1	EP	1	2	MC	1	1	2	1	1
1	1	EP	1	2	GC	1	1	2	0	1
1	1	EP	1	2	AC	2	0	2	0	1
1	1	VM	1	1	RM	2	1	1	0	1
1	1	VM	1	1	GC	1	1	1	0	1
1	1	VM	1	1	VF	1	1	1	0	1
1	1	VM	1	1	AC	2	0	1	0	1
1	1	EP	1	2	GC	1	1	1	0	1
1	1	EP	1	2	RM	2	0	2	1	1
1	1	EP	1	2	VF	1	1	1	0	1
1	1	VM	1	1	VF	1	1	1	1	1
1	1	JA	1	0	MC	1	1	1	1	1
1	1	VM	1	1	NR	0	1	1	1	1
1	1	VM	1	1	VF	1	1	1	1	1
1	1	VM	1	1	MT	0	0	1	0	1
2	1	VM	1	1	MA	1	0	1	1	1
2	1	VM	1	1	GL	1	0	1	0	1
2	1	VM	1	1	SS	1	1	1	0	1
2	1	VM	1	1	MA	1	0	1	1	1
2	1	VM	1	1	GL	1	0	1	0	1
1	1	VM	1	1	GC	1	1	1	0	1
1	1	VM	1	1	MT	0	0	1	0	1
1	1	VM	1	1	RM	2	1	1	0	1
1	1	VM	1	1	AF	0	0	1	0	1
1	1	VM	1	1	JA	0	1	1	0	1
1	1	VM	1	1	MC	1	1	1	1	1
1	1	EP	1	2	MC	1	1	1	1	1
1	1	EP	1	2	RM	2	1	2	0	1
2	1	VM	1	1	TR	0	0	1	0	1
2	1	VM	1	1	DM	2	0	3	0	1
2	1	VM	1	1	TR	0	0	1	1	1
2	1	DM	0	2	SM	0	0	3	0	1
1	1	AF	0	0	JA	0	1	3	0	1
0	0	VM	1	1	BS	1	1	1	1	1
0	0	VM	1	1	ED	1	1	1	1	1
0	0	VM	1	1	ED	1	1	1	1	1
1	0	VM	1	1	BS	1	1	1	1	1
1	0	VM	1	1	BS	1	1	1	1	1
1	0	VM	1	1	S3	1	0	0	0	1
1	0	BS	1	1	ED	1	1	2	0	1
2	1	EP	1	2	LR	2	0	3	1	1
1	0	FD	0	1	BA	2	1	2	0	1
1	1	EP	1	2	RM	2	1	2	1	1
1	1	EP	1	2	MC	1	1	1	1	1
1	1	VM	1	1	MC	1	1	1	1	1
1	1	VM	1	1	GC	1	1	1	1	1
1	1	EP	1	2	RM	2	1	2	1	1
1	1	MC	1	1	RM	2	1	2	0	1
2	0	VM	1	1	BL	2	1	3	0	1
2	0	VM	1	1	DM	2	0	3	0	1
2	0	VM	1	1	SM	0	0	3	1	1
2	0	VM	1	1	BL	2	1	3	0	1
2	0	VM	1	1	SM	0	0	3	1	1
2	0	SM	0	0	DM	2	0	3	1	1
2	1	VM	1	1	SM	0	0	3	1	1
2	1	VM	1	1	DM	2	0	3	0	1
1	0	VM	1	1	ER	1	1	2	1	1
1	0	VM	1	1	ER	1	1	2	1	1
0	0	EP	1	2	S7	2	1	0	1	1
0	0	VM	1	1	FB	0	0	1	0	1
1	1	VM	1	1	GC	1	1	1	0	1
1	1	VM	1	1	OD	1	0	1	0	1
2	0	VM	1	1	BL	2	1	3	1	1
2	0	VM	1	1	DM	2	0	3	0	1
2	0	VM	1	1	SC	1	0	1	0	1
2	0	VM	1	1	SC	1	0	1	1	1
0	0	VM	1	1	S12	0	1	0	1	1
0	0	VM	1	1	S13	0	1	0	1	1
0	0	VM	1	1	S14	0	0	0	0	1
1	0	LG	0	1	FS	1	1	2	1	1
1	0	TC	1	1	LG	1	0	2	1	1
0	0	VM	1	1	TC	1	1	2	1	1
0	0	VM	1	1	FS	1	1	2	1	1
0	0	VM	1	1	LG	1	0	2	1	1
0	0	VM	1	1	LG	1	0	2	1	1
0	0	VM	1	1	TC	1	1	2	0	1
0	0	VM	1	1	LG	1	0	2	1	1
0	1	PP	0	1	TC	1	1	2	0	1
0	1	PP	0	1	LG	1	0	2	0	1
0	1	PP	0	1	FS	1	1	2	0	1
1	0	DC	0	1	FP	0	0	2	0	1
1	0	DC	0	1	BM	1	1	2	0	1
0	0	BS	1	1	ED	1	1	2	1	1
0	0	VM	1	1	DM	2	0	3	1	1
2	1	VM	1	1	SK	1	0	0	0	1
2	1	VM	1	1	DK	1	0	0	1	1
2	1	VM	1	1	LK	1	0	0	0	1
2	1	SK	0	1	DK	1	0	2	1	1
2	1	MK	0	2	SK	1	0	2	0	1
2	1	MK	0	2	LK	1	0	2	0	1
2	0	VM	1	1	LG	1	0	2	1	1
2	0	VM	1	1	AM	1	1	1	1	1
2	0	AM	1	1	LG	1	0	0	1	1
2	0	VM	1	1	LG	1	0	2	1	1
2	0	VM	1	1	S19	1	1	0	1	1
2	0	VM	1	1	S19	1	1	0	1	1
2	0	VM	1	1	LG	1	0	2	1	1
2	0	VM	1	1	S19	1	1	0	1	1
2	0	VM	1	1	LG	1	0	2	1	1
0	0	SM	0	0	S20	2	1	0	1	1
0	0	VM	1	1	S20	2	1	0	0	1
0	0	VM	1	1	S20	2	1	0	0	1
0	0	VM	1	1	SM	0	0	3	1	1
0	0	VM	1	1	SM	0	0	3	1	1
0	0	VM	1	1	S22	2	1	0	0	1
0	0	VM	1	1	S23	2	0	0	0	1
0	0	VM	1	1	SM	0	0	3	1	1
0	0	SM	0	0	S22	2	1	0	0	1
0	0	SM	0	0	S23	2	0	0	0	1
2	0	PP	1	1	S24	1	0	0	1	1
2	0	PP	1	1	S25	1	0	0	0	1
2	1	VM	1	1	DM	2	0	3	1	1
2	1	VM	1	1	SM	0	0	3	0	1
2	1	VM	1	1	BL	2	1	3	0	1
2	0	VM	1	1	DM	2	0	3	0	1
2	0	VM	1	1	BL	2	1	3	1	1
2	0	VM	1	1	DM	2	0	3	1	1
2	0	VM	1	1	FCP	1	0	2	0	1
2	0	VM	1	1	GM	0	1	2	0	1
2	0	VM	1	1	LS	1	0	2	1	1
2	1	DM	0	2	SR	2	1	3	1	1
2	1	VM	1	1	RC	0	1	2	0	1
2	1	VM	1	1	FCP	1	0	2	0	1
0	0	VM	1	1	BS	1	1	1	1	1
0	0	VM	1	1	SM	0	0	3	1	1
0	0	SM	0	0	BL	2	1	3	1	1
0	0	BL	1	2	SM	0	0	3	1	1
0	0	S22	1	2	S23	2	0	3	1	1
0	0	S23	0	2	SM	0	0	3	1	1
2	0	VM	1	1	AS	1	1	2	1	1
2	1	VM	1	1	AS	1	1	2	0	1
2	1	VM	1	1	CD	2	1	1	1	1
2	0	SM	0	0	BL	2	1	3	1	1
0	0	VM	1	1	MC	1	1	2	1	1
0	0	VM	1	1	MC	1	1	2	1	1
0	0	S39	0	0	MC	1	1	0	1	1
2	0	VM	1	1	SM	0	0	3	0	1
2	0	VM	1	1	DM	2	0	3	1	1
1	1	VM	1	1	LG	1	0	2	0	1
1	1	VM	1	1	TC	1	1	2	0	1
1	1	VM	1	1	FS	1	1	2	1	1
1	0	FS	1	1	TC	1	1	2	0	1
1	0	PP	0	1	LG	1	0	2	1	1
1	0	PP	0	1	FS	1	1	1	0	1
1	0	TC	1	1	FS	1	1	2	1	1
1	0	PP	0	1	LG	1	0	2	1	1
1	0	PP	0	1	FS	1	1	1	0	1
1	0	PP	0	1	TC	1	1	2	0	1
2	1	LG	1	1	FS	1	1	2	1	1
2	1	LG	0	1	TC	1	1	2	1	1
0	0	VM	1	1	FF	0	0	1	1	1
1	0	S41	1	0	S42	0	1	0	1	1
0	0	BS	1	1	ED	1	1	2	1	1
0	0	BS	1	1	ED	1	1	2	1	1
1	0	VM	1	1	BS	1	1	1	1	1
1	1	VM	1	1	ML	2	0	2	1	1
2	1	S47	1	0	S48	0	1	2	1	1
1	0	VM	1	1	SM	0	0	3	1	1
1	0	VM	1	1	BL	2	1	3	1	1
1	0	VM	1	1	DM	2	0	3	0	1
1	0	VM	1	1	DM	2	0	3	1	1
1	0	VM	1	1	BL	2	1	3	0	1
1	0	VM	1	1	SM	0	0	3	1	1
2	0	DM	0	2	SM	0	0	3	1	1
1	0	VM	1	1	S54	1	1	0	0	1
1	0	VM	1	1	S55	2	0	0	1	1
1	0	VM	1	1	SM	0	0	3	1	1
2	1	MGR	1	1	ELR	0	1	3	1	1
1	1	MGR	0	0	LC	2	1	3	1	1
1	1	MGR	0	0	ELR	0	1	3	0	1
2	1	MGR	0	0	ELR	0	1	3	0	1
2	1	MGR	0	0	GIB	1	1	2	0	1
2	1	VM	1	1	TR	0	0	1	0	1
2	1	MGR	0	0	GD	0	0	2	1	1
2	1	MGR	0	0	LP	0	0	2	0	1
2	1	MGR	0	0	MP	0	0	2	0	1
2	1	MGR	0	0	GIB	1	1	2	0	1
2	1	MGR	0	0	LC	2	1	3	1	1
2	1	MGR	0	0	ELR	0	1	3	0	1
2	1	MGR	0	0	ELR	0	1	3	1	1
2	1	MGR	0	0	LC	2	1	3	0	1
2	1	MGR	0	0	LR	2	0	1	0	1
2	1	MGR	0	0	SM	0	0	1	0	1
2	1	MGR	0	0	DM	2	1	1	0	1
2	1	MGR	0	0	BL	2	1	1	0	1
2	1	MGR	0	0	GP	0	0	2	0	1
2	1	MGR	0	0	GIB	1	1	2	0	1
2	1	MGR	0	0	DEM	1	0	2	0	1
2	1	MGR	0	0	SMA	1	0	2	0	1
1	1	MGR	0	0	VDF	1	1	2	1	1
1	1	MGR	0	0	MP	0	0	2	0	1
1	1	MGR	0	0	GD	0	0	2	1	1
1	1	MGR	0	0	ACO	0	0	2	0	1
1	1	MGR	0	0	DB	0	0	2	0	1
0	1	MGR	0	0	LC	2	1	3	0	1
1	1	MGR	0	1	LG	1	0	2	0	1
1	1	MGR	0	1	TOF	2	0	1	0	1
1	1	MGR	0	1	AV	2	0	1	1	1
2	0	GD	0	0	GP	1	0	2	1	1
2	0	GD	0	0	GMA	0	0	2	1	1
2	0	MGR	0	0	GIB	1	1	2	0	1
2	0	MGR	0	1	DB	0	0	2	0	1
2	0	MGR	0	1	EUL	0	0	2	0	1
2	0	MGR	0	1	MP	0	0	2	0	1
2	0	MGR	0	1	LP	0	0	2	0	1
1	0	MGR	0	1	LP	0	0	2	1	1
0	0	MGR	0	1	S37	2	1	0	1	1
2	1	MGR	0	1	GIR	1	0	3	0	1
2	1	MGR	0	1	LC	2	1	3	0	1
1	1	MGR	0	1	ANAC	2	0	3	0	1
1	1	MGR	0	1	LC	2	1	3	0	1
1	0	MGR	0	1	AMA	1	1	3	1	1
1	0	MGR	0	1	LC	2	1	3	0	1
1	0	MGR	0	1	ANAC	2	0	3	0	1
1	0	MGR	0	1	EDO	1	0	3	1	1
0	0	ELR	1	0	PR	2	1	3	1	1
1	1	MGR	0	1	PR	2	1	3	0	1
1	1	MGR	0	1	LIR	2	0	3	0	1
1	1	MGR	0	1	CZL	2	1	0	0	1
1	1	MGR	0	1	GIR	1	0	3	1	1
1	1	MGR	0	1	RCU	2	0	3	1	1
1	0	ELR	1	0	RCU	2	0	3	1	1
1	0	ELR	1	0	GIR	1	0	3	1	1
2	1	MGR	0	1	LP	0	0	2	0	1
2	1	MGR	0	1	MP	0	0	2	1	1
2	1	MGR	0	1	SMA	1	0	2	0	1
2	1	MGR	0	1	GIB	1	1	2	0	1
2	1	MGR	0	1	GP	1	0	2	0	1
2	1	MGR	0	1	VDF	1	1	2	1	1
2	1	MGR	0	1	GMA	0	0	2	0	1
2	0	MGR	0	1	LP	0	0	2	1	1
2	0	MGR	0	1	MP	0	0	2	1	1
2	0	MGR	0	1	SMA	1	0	2	0	1
2	0	MGR	0	1	GIB	1	1	2	0	1
2	0	MGR	0	1	GP	1	0	2	1	1
2	0	MGR	0	1	VDF	1	1	2	1	1
2	0	MGR	0	1	GMA	0	0	2	1	1
2	1	MGR	0	1	LP	1	0	2	1	1
2	1	MGR	0	1	MP	0	0	2	1	1
2	0	MGR	0	1	LP	1	0	2	0	1
2	0	MGR	0	1	MP	0	0	2	0	1
2	0	MGR	0	1	GIB	1	1	2	0	1
0	0	MGR	0	1	ER	1	1	1	1	1
1	1	MGR	0	1	ER	1	1	1	1	1
2	0	MGR	0	1	LP	0	0	2	1	1
2	0	MGR	0	1	MP	0	0	2	0	1
1	0	VM	1	1	ED	1	1	1	0	0
1	0	VM	1	1	BS	1	1	1	0	0
1	0	VM	1	1	EM	1	1	1	0	0
1	0	VM	1	1	BS	1	1	1	0	0
1	0	VM	1	1	EM	1	1	1	0	0
1	0	VM	1	1	ED	1	1	1	0	0
1	0	VM	1	1	BS	1	1	1	0	0
1	0	VM	1	1	EM	1	1	1	0	0
1	0	VM	1	1	BS	1	1	1	0	0
1	0	VM	1	1	LR	2	0	1	0	0
1	0	VM	1	1	TR	0	0	1	0	0
1	0	VM	1	1	SC	2	1	0	0	0
1	0	VM	1	1	SM	1	0	0	0	0
1	0	VM	1	1	LG	1	0	2	0	0
1	0	VM	1	1	LG	1	0	2	0	0
1	1	VM	1	1	AC	2	0	1	0	0
1	1	VM	1	1	MC	1	1	1	0	0
1	1	VM	1	1	AC	2	0	1	0	0
1	1	VM	1	1	MT	0	0	1	0	0
1	1	VM	1	1	MC	1	1	1	0	0
1	1	VM	1	1	NR	0	1	1	0	0
1	1	VM	1	1	VF	1	1	1	0	0
1	1	VM	1	1	GC	1	1	1	0	0
1	1	VM	1	1	MT	0	0	1	0	0
2	1	VM	1	1	MA	1	0	1	0	0
2	1	VM	1	1	GL	1	0	1	0	0
2	1	VM	1	1	SS	1	1	1	0	0
2	1	VM	1	1	MA	1	0	1	0	0
2	1	VM	1	1	GL	1	0	1	0	0
1	1	VM	1	1	GC	1	1	1	0	0
1	1	VM	1	1	MT	0	0	1	0	0
1	1	VM	1	1	RM	2	1	1	0	0
1	1	VM	1	1	AF	0	0	1	0	0
1	1	VM	1	1	JA	0	1	1	0	0
1	1	VM	1	1	MC	1	1	1	0	0
2	1	VM	1	1	DM	2	0	3	0	0
2	1	VM	1	1	TR	0	0	1	0	0
2	1	VM	1	1	LR	2	0	1	0	0
2	1	VM	1	1	SM	0	0	3	0	0
2	1	VM	1	1	TR	0	0	1	0	0
2	1	VM	1	1	SM	0	0	3	0	0
2	1	PP	0	1	TR	0	0	1	0	0
0	0	VM	1	1	MC	1	1	1	0	0
1	1	GC	1	1	NR	0	1	1	0	0
0	0	VM	1	1	ED	1	1	1	0	0
0	0	VM	1	1	AF	1	1	1	0	0
0	0	VM	1	1	ED	1	1	1	1	0
0	1	VM	1	1	ED	1	1	1	0	0
0	1	VM	1	1	ED	1	1	1	0	0
0	1	VM	1	1	ED	1	1	1	0	0
1	0	VM	1	1	MC	1	1	0	0	0
1	0	VM	1	1	S3	1	0	0	0	0
2	1	EP	1	2	LR	2	0	3	0	0
1	0	FD	0	1	BA	2	1	2	0	0
1	0	VM	1	1	ER	1	1	2	0	0
1	0	VM	1	1	GB	0	0	2	0	0
1	1	VM	1	1	GC	1	1	1	0	0
1	1	VM	1	1	MC	1	1	1	0	0
2	0	VM	1	1	SM	0	0	3	0	0
2	0	VM	1	1	DM	2	0	3	0	0
2	0	VM	1	1	BL	2	1	3	0	0
2	1	VM	1	1	SM	0	0	3	0	0
2	1	VM	1	1	DM	2	0	3	0	0
2	1	VM	1	1	BL	2	1	3	0	0
0	0	EP	1	1	S7	2	1	0	0	0
0	0	VM	1	1	FF	0	0	1	0	0
0	0	VM	1	1	FB	0	0	1	0	0
0	0	VM	1	1	S12	0	1	0	0	0
0	0	VM	1	1	S13	0	1	0	0	0
0	0	VM	1	1	S14	0	0	0	0	0
1	1	VM	1	1	GC	1	1	1	0	0
1	1	VM	1	1	OD	1	0	1	0	0
1	1	VM	1	1	LG	1	0	2	0	0
1	1	VM	1	1	VF	1	1	1	0	0
0	0	VM	1	1	LG	1	0	2	0	0
0	0	VM	1	1	FS	1	1	2	0	0
1	0	VM	1	1	TC	1	1	2	0	0
1	0	VM	1	1	FS	1	1	2	0	0
1	0	VM	1	1	LG	1	0	2	0	0
1	0	VM	1	1	BM	1	1	2	0	0
1	0	VM	1	1	ED	1	1	1	1	0
2	0	VM	1	1	BL	2	1	3	0	0
2	0	VM	1	1	DM	2	0	3	0	0
2	0	VM	1	1	SM	0	0	3	0	0
2	1	VM	1	1	SK	1	0	0	0	0
2	1	VM	1	1	DK	1	0	0	0	0
2	1	VM	1	1	LK	1	0	0	0	0
2	1	PP	0	1	SK	1	0	2	0	0
2	1	PP	0	1	DK	1	0	2	0	0
2	1	PP	0	1	LK	1	0	2	0	0
2	0	VM	1	1	AM	1	1	1	0	0
2	0	VM	1	1	LG	1	0	2	0	0
2	0	VM	1	1	S19	1	1	0	0	0
2	0	VM	1	1	S19	1	1	0	0	0
2	0	VM	1	1	AM	1	1	1	0	0
2	0	VM	1	1	LG	1	0	2	0	0
0	0	SM	0	0	S22	2	1	0	0	0
0	0	SM	0	0	S23	2	0	0	0	0
0	0	VM	1	1	S22	2	1	0	0	0
0	0	VM	1	1	S23	2	0	0	0	0
0	0	SM	0	0	S22	2	1	0	0	0
0	0	SM	0	0	S23	2	0	0	0	0
0	0	VM	1	1	S20	2	1	0	0	0
0	0	VM	1	1	SM	0	0	3	0	0
2	0	PP	0	1	S24	1	0	0	0	0
2	0	PP	0	1	S25	1	0	0	0	0
2	0	NT	0	1	FCP	1	1	2	0	0
2	0	VM	1	1	GM	0	1	2	0	0
2	0	VM	1	1	LS	1	0	2	0	0
2	1	VM	1	1	SR	2	1	3	0	0
0	0	VM	1	1	BS	1	1	1	0	0
0	0	VM	1	1	ED	1	1	1	0	0
2	0	VM	1	1	AS	1	1	2	0	0
2	0	VM	1	1	CD	2	1	1	0	0
2	0	VM	1	1	SM	0	0	3	0	0
2	0	VM	1	1	BL	2	1	3	0	0
0	0	VM	1	1	MC	1	1	2	0	0
0	0	VM	1	1	MC	1	1	2	0	0
0	0	VM	1	1	MC	1	1	2	0	0
2	0	VM	1	1	SM	0	0	3	0	0
2	0	VM	1	1	DM	2	0	3	0	0
1	1	VM	1	1	LG	1	0	2	0	0
1	1	VM	1	1	TC	1	1	2	0	0
1	1	VM	1	1	FS	1	1	2	0	0
1	0	FS	1	1	TC	1	1	2	0	0
1	0	VM	1	1	LG	1	0	2	0	0
1	0	VM	1	1	TC	1	1	2	0	0
1	0	VM	1	1	FS	1	1	2	0	0
1	0	VM	1	1	FS	1	1	2	0	0
1	0	VM	1	1	TC	1	1	2	0	0
1	0	PP	0	1	LG	1	0	2	0	0
1	0	PP	0	1	FS	1	1	1	0	0
1	0	PP	0	1	TC	1	1	2	0	0
2	1	VM	1	1	LG	1	0	2	0	0
2	1	VM	1	1	FS	1	1	1	0	0
2	1	VM	1	1	TC	1	1	2	0	0
2	1	VM	1	1	LG	1	0	2	0	0
2	1	VM	1	1	FS	1	1	1	0	0
2	1	VM	1	1	TC	1	1	2	0	0
0	0	VM	1	1	FF	0	0	1	0	0
0	0	VM	1	1	FF	0	0	1	0	0
1	0	VM	1	1	S42	0	1	0	1	0
0	0	VM	1	1	BS	1	1	1	0	0
0	0	VM	1	1	ED	1	1	1	0	0
1	0	VM	1	1	BS	1	1	1	0	0
1	1	VM	1	1	ML	2	0	2	0	0
1	0	VM	1	1	ML	2	0	2	0	0
2	1	S47	1	0	S48	0	1	2	0	0
1	0	VM	1	1	SM	0	0	3	0	0
1	0	VM	1	1	BL	2	1	3	0	0
1	0	VM	1	1	DM	2	0	3	0	0
1	0	VM	1	1	DM	2	0	3	0	0
1	0	VM	1	1	SM	0	0	3	0	0
1	0	VM	1	1	S54	1	1	0	0	0
1	0	VM	1	1	S55	2	0	0	0	0
1	0	VM	1	1	SM	0	0	3	0	0
2	1	MGR	0	1	TR	0	0	1	0	0
2	1	MGR	0	0	GD	0	0	2	0	0
2	1	MGR	0	0	LP	0	0	2	0	0
2	1	MGR	0	0	MP	0	0	2	0	0
2	1	MGR	0	0	GIB	1	1	2	0	0
2	1	MGR	0	0	LC	2	1	3	0	0
2	1	MGR	0	0	ELR	0	1	3	0	0
2	1	MGR	0	0	LR	2	0	1	0	0
2	1	MGR	0	0	SM	0	0	1	0	0
2	1	MGR	0	0	DM	2	1	1	0	0
2	1	MGR	0	0	BL	2	1	1	0	0
2	1	MGR	0	0	GP	0	0	2	0	0
2	1	MGR	0	0	GIB	1	1	2	0	0
2	1	MGR	0	0	DEM	1	0	2	0	0
2	1	MGR	0	0	SMA	1	0	2	0	0
1	1	MGR	0	0	VDF	1	1	2	1	0
1	1	MGR	0	0	MP	0	0	2	0	0
1	1	MGR	0	0	GD	0	0	2	0	0
1	1	MGR	0	0	ACO	0	0	2	0	0
1	1	MGR	0	0	DB	0	0	2	0	0
1	1	MGR	0	1	LG	1	0	2	0	0
1	1	MGR	0	1	TOF	2	0	1	0	0
1	1	MGR	0	1	AV	2	0	1	0	0
2	0	GD	0	0	GP	1	0	2	0	0
2	0	GD	0	0	GMA	0	0	2	0	0
2	0	MGR	0	0	GIB	1	1	2	0	0
2	0	MGR	0	1	DB	0	0	2	0	0
2	0	MGR	0	1	EUL	0	0	2	0	0
2	0	MGR	0	1	MP	0	0	2	0	0
2	0	MGR	0	1	LP	0	0	2	0	0
0	0	MGR	0	1	S37	2	1	0	0	0
0	0	MGR	0	1	S37	2	0	0	0	0
2	1	MGR	0	1	GIR	1	0	3	0	0
2	1	MGR	0	1	LC	2	1	3	0	0
1	1	MGR	0	1	ANAC	2	0	3	0	0
1	0	MGR	0	1	AMA	1	1	3	0	0
1	0	MGR	0	1	LC	2	1	3	0	0
1	0	MGR	0	1	ANAC	2	0	3	0	0
1	0	MGR	0	1	EDO	1	0	3	0	0
1	1	MGR	0	1	PR	2	1	3	0	0
1	1	MGR	0	1	LIR	2	0	3	0	0
1	1	MGR	0	1	CZL	2	1	0	0	0
1	1	MGR	0	1	GIR	1	0	3	0	0
1	1	MGR	0	1	RCU	2	0	3	1	0
2	1	MGR	0	1	LP	0	0	2	1	0
2	1	MGR	0	1	MP	0	0	2	0	0
2	1	MGR	0	1	SMA	1	0	2	0	0
2	1	MGR	0	1	GIB	1	1	2	0	0
2	1	MGR	0	1	GP	1	0	2	0	0
2	1	MGR	0	1	VDF	1	1	2	1	0
2	1	MGR	0	1	GMA	0	0	2	0	0
2	0	MGR	0	1	LP	0	0	2	1	0
2	0	MGR	0	1	MP	0	0	2	1	0
2	0	MGR	0	1	SMA	1	0	2	0	0
2	0	MGR	0	1	GIB	1	1	2	0	0
2	0	MGR	0	1	GP	1	0	2	0	0
2	0	MGR	0	1	VDF	1	1	2	0	0
2	0	MGR	0	1	GMA	0	0	2	0	0
2	0	MGR	0	1	LP	1	0	2	0	0
2	0	MGR	0	1	MP	0	0	2	0	0
2	0	MGR	0	1	GIB	1	1	2	0	0
0	0	MGR	0	1	ER	1	1	1	0	0
1	1	MGR	0	1	ER	1	1	1	1	0
2	0	MGR	0	1	LP	0	0	2	0	0
2	0	MGR	0	1	MP	0	0	2	0	0
1	1	VM	1	1	SM	0	0	3	1	1
1	1	VM	1	1	SM	0	0	3	0	0
1	1	SM	0	0	BL	2	1	3	1	1
1	1	VM	1	1	BL	2	1	3	0	0
1	0	VM	1	1	GM	0	1	2	1	1
1	0	VM	1	1	GM	0	1	2	0	0
1	0	PP	0	1	GM	0	1	2	1	1
1	0	PP	0	1	GM	0	1	2	0	1
1	0	PP	0	1	GM	0	1	2	0	0
2	0	VM	1	1	DM	2	0	3	0	1
2	0	VM	1	1	SM	0	0	3	1	1
2	1	SM	0	0	DM	2	0	3	0	1
2	1	VM	1	1	DM	2	0	3	0	0
2	1	VM	1	1	SM	0	0	3	0	0
2	0	BL	1	2	DM	2	0	3	1	1
2	0	BL	1	2	SM	0	0	3	1	1
2	1	S56	1	1	S57	1	0	3	1	1
2	1	S56	1	1	S57	1	0	3	0	0
2	0	VM	1	1	PP	1	0	3	0	1
2	0	VM	1	1	GM	0	1	2	0	1
2	0	VM	1	1	LS	1	0	2	0	1
2	0	VM	1	1	PP	1	0	3	0	0
2	0	VM	1	1	GM	0	1	2	0	0
2	0	VM	1	1	LS	1	0	2	0	0
1	1	VM	1	1	SM	0	0	3	1	1
2	0	NB	0	0	FP	1	0	2	1	1
2	0	NB	0	0	PP	1	0	1	0	1
2	0	NB	0	0	SR2	1	1	1	0	1
2	0	FP	0	1	PP	1	0	2	0	1
2	0	FP	0	1	SR	1	1	1	0	1
2	0	FP	0	1	NB	0	0	2	0	1
2	0	NB	0	0	SR2	1	1	1	0	1
2	0	NB	0	0	FP	1	0	2	0	1
2	0	VM	1	1	PP	1	0	3	1	1
2	0	FP	0	1	PP	1	0	2	1	1
1	0	VM	1	1	S3	2	0	0	0	1
0	0	VM	1	1	PP	1	0	3	1	1
2	0	PP	0	1	SR2	1	1	1	0	0
2	0	PP	0	1	NB	0	0	2	0	0
2	0	PP	0	1	FP	1	0	2	0	0
2	0	VM	1	1	SR2	1	1	1	0	0
2	0	VM	1	1	NB	0	0	2	1	0
2	0	VM	1	1	FP	1	0	2	0	0
2	0	VM	1	1	PP	1	0	3	0	0
1	1	MGR	0	1	ELR	0	1	3	0	0
1	1	MGR	0	1	LC	2	1	3	0	0
1	1	MGR	0	1	ERI	1	1	3	0	0
2	0	MGR	0	1	LP	1	0	3	0	0
2	0	MGR	0	1	EUL	1	0	2	0	0
2	0	MGR	0	1	DB	1	0	2	0	0
2	0	MGR	0	1	SMA	1	0	2	0	0
2	0	MGR	0	1	GIB	1	1	2	0	0
2	0	MGR	0	1	GP	1	0	2	0	0
2	0	MGR	0	1	DEM	1	0	2	0	0
2	0	MGR	0	1	ERI	1	1	3	0	0
2	0	MGR	0	1	DB	1	0	2	0	0
2	0	MGR	0	1	LP	1	0	2	0	0
2	0	MGR	0	1	EUL	1	0	2	0	0
2	0	MGR	0	1	MP	0	0	2	0	0
2	0	MGR	0	1	GIB	1	1	2	0	0
2	0	MGR	0	1	DB	1	0	2	0	0
2	0	MGR	0	1	EUL	1	0	2	0	0
2	0	MGR	0	1	LP	1	0	2	0	0
1	1	ERI	1	1	ELR	0	1	3	1	1
1	1	ERI	1	1	LC	2	1	3	0	1
2	0	DB	0	1	LP	1	0	3	1	1
2	0	DB	0	1	EUL	1	0	2	0	1
2	0	MGR	0	1	SMA	1	0	2	1	1
2	0	MGR	0	1	GIB	1	1	2	1	1
2	0	MGR	0	1	GP	1	0	2	0	1
2	0	MGR	0	1	DEM	1	0	2	0	1
2	0	MGR	0	1	ERI	1	1	3	0	1
2	0	MGR	0	1	DB	1	0	2	1	1
2	0	MGR	0	1	LP	1	0	2	0	1
2	1	GDZ	0	1	GP	1	0	2	0	1
2	0	MGR	0	1	GIB	1	1	2	1	1
2	0	MGR	0	1	DB	1	0	2	0	1
2	0	MGR	0	1	EUL	1	0	2	0	1
2	0	MGR	0	1	LP	1	0	2	0	1
1	0	VM	1	1	PP	1	0	3	0	1
2	1	VM	1	1	PP	1	0	3	0	1
2	1	VM	1	1	FP	1	0	2	1	1
2	1	FC	0	1	PP	1	0	3	0	1
2	1	FC	0	1	FP	1	0	2	1	1
2	1	FC	0	1	NB	0	0	1	1	1
2	1	VM	1	1	S60	0	0	0	1	1
2	0	SR	1	1	RC	0	1	2	0	1
2	0	PP	0	1	FP	1	0	2	1	1
2	1	VM	1	1	FP	1	0	2	0	0
2	1	VM	1	1	S60	0	0	0	0	0
2	0	VM	1	1	S60	0	0	0	0	0
2	0	VM	1	1	FP	1	0	2	0	0
2	1	VM	1	1	PP	1	0	3	0	0
2	0	VM	1	1	PP	1	0	3	0	0
2	0	FC	0	1	RC	0	1	2	0	0
2	0	FC	0	1	SR	1	1	1	0	0
2	0	FP	0	1	SR	1	1	1	1	0
2	0	FP	0	1	RC	0	1	2	0	0
1	0	MGR	0	1	GDZ	1	0	2	1	1
1	0	MGR	0	1	GIB	1	1	2	0	1
1	0	MGR	0	1	DEM	1	0	2	0	1
2	1	GDZ	0	1	GIB	1	1	2	0	1
2	1	GDZ	0	1	S61	2	1	0	1	1
1	1	MGR	0	1	LP	1	0	2	0	1
1	1	MGR	0	1	MP	0	0	2	0	1
2	0	DB	0	1	LP	1	0	3	0	1
2	0	DB	0	1	MP	0	0	3	0	1
2	0	DB	0	1	EUL	1	0	2	0	1
1	0	MGR	0	1	GDZ	1	0	2	0	0
1	0	MGR	0	1	GIB	1	1	2	0	0
1	0	MGR	0	1	DEM	1	0	2	0	0
2	1	MGR	0	1	GIB	1	1	2	0	0
2	1	MGR	0	1	S61	2	1	0	0	0
2	1	MGR	0	1	GDZ	1	0	2	0	0
1	1	MGR	0	1	LP	1	0	2	0	0
1	1	MGR	0	1	MP	0	0	2	0	0
2	0	MGR	0	1	LP	1	0	2	0	0
2	0	MGR	0	1	MP	0	0	2	0	0
2	0	MGR	0	1	EUL	1	0	2	0	0
2	0	MGR	0	1	DB	1	0	2	0	0
2	1	MGR	0	1	GDZ	1	0	2	0	0
2	1	MGR	0	1	GP	1	0	2	0	0
2	0	MGR	0	1	GIB	1	1	2	0	0
2	0	MGR	0	1	DB	1	0	2	0	0
2	0	MGR	0	1	EUL	1	0	2	0	0
2	0	MGR	0	1	LP	1	0	2	0	0
2	0	VM	1	1	AA2	1	1	1	1	1
2	0	VM	1	1	AA2	1	1	1	0	0
2	0	AA2	1	1	MB	1	0	2	0	1
2	0	VM	1	1	PP	1	0	3	1	1
2	0	PP	0	1	MB	1	0	2	0	1
2	0	VM	1	1	PP	1	0	3	0	1
2	0	TF	0	1	AA	1	1	2	1	1
2	0	TF	0	1	MM	1	0	2	1	1
2	0	MM	0	1	MB	1	0	2	1	1
2	0	VM	1	1	SS	1	1	1	0	0
2	0	VM	1	1	MB	1	0	1	0	0
2	0	VM	1	1	MB	1	0	1	0	0
2	0	VM	1	1	MM	1	0	1	0	0
2	0	VM	1	1	AA	1	1	1	0	0
2	0	VM	1	1	TF	1	0	1	1	1
2	0	VM	1	1	TF	1	0	1	0	0
2	0	VM	1	1	PP	1	0	3	0	0
2	0	VM	1	1	PP	1	0	3	0	0
0	0	VM	1	1	PP	1	0	3	0	0
0	0	VM	1	1	PP	1	0	3	1	1
0	0	PP	0	1	S62	0	1	0	1	1
0	0	VM	1	1	S62	0	1	0	0	0
1	0	VM	1	1	PP	1	0	3	1	1
1	0	VM	1	1	PP	1	0	3	0	0
0	1	VM	1	1	PP	1	0	3	1	1
0	1	VM	1	1	PP	1	0	3	0	0
1	0	VM	1	1	PP	1	0	3	1	1
1	0	VM	1	1	PP	1	0	3	0	1
1	0	VM	1	1	PP	1	0	3	1	0
2	0	VM	1	1	PP	1	0	3	1	1
2	0	VM	1	1	PP	1	0	3	0	0
0	0	VM	1	1	OD	1	0	1	1	1
0	0	VM	1	1	OD	1	0	1	0	0
0	0	VM	1	1	LL	1	0	1	1	1
0	0	LL	0	1	OD	1	0	0	1	1
0	0	VM	1	1	LL	1	0	1	0	1
0	0	VM	1	1	OD	1	0	1	0	1
0	0	VM	1	1	OD	1	0	1	1	1
0	0	VM	1	1	LL	1	0	1	0	0
0	0	VM	1	1	OD	1	0	1	0	0
0	0	VM	1	1	LL	1	0	1	0	0
0	0	VM	1	1	OD	1	0	1	1	0
2	0	MGR	0	1	DB	1	0	2	1	1
2	0	MGR	0	1	LP	1	0	2	1	1
2	0	MGR	0	1	DB	1	0	2	0	0
2	0	MGR	0	1	LP	1	0	2	0	0
2	0	MGR	0	1	DB	1	0	2	1	1
2	0	MGR	0	1	LP	1	0	2	0	1
2	0	MGR	0	1	MP	1	0	2	0	1
2	0	MGR	0	1	DB	1	0	2	0	0
2	0	MGR	0	1	LP	1	0	2	0	0
2	0	MGR	0	1	MP	1	0	2	0	0
2	0	MGR	0	1	LP	1	0	2	0	1
2	0	MGR	0	1	GB	1	1	2	0	1
2	0	MGR	0	1	DB	1	0	2	0	1
2	0	MGR	0	1	EUL	1	0	2	0	1
2	0	MGR	0	1	ACO	1	0	2	0	1
2	0	MGR	0	1	LP	1	0	2	0	0
2	0	MGR	0	1	GB	1	1	2	0	0
2	0	MGR	0	1	DB	1	0	2	0	0
2	0	MGR	0	1	EUL	1	0	2	0	0
2	0	MGR	0	1	ACO	1	0	2	0	0
2	1	MGR	0	1	MP	1	0	2	1	1
2	1	MGR	0	1	DEM	1	0	2	1	1
2	1	MGR	0	1	GIB	1	1	2	0	1
2	1	MGR	0	1	LP	1	0	2	0	1
2	1	MGR	0	1	MP	1	0	2	0	0
2	1	MGR	0	1	DEM	1	0	2	0	0
2	1	MGR	0	1	GIB	1	1	2	0	0
2	1	MGR	0	1	LP	1	0	2	0	0
0	0	VM	1	1	SM	0	0	3	1	1
0	0	VM	1	1	SM	0	0	3	0	0
1	1	VM	1	1	SM	0	0	3	1	1
1	1	VM	1	1	PP	1	0	3	0	1
1	1	VM	1	1	SM	0	0	3	0	0
1	1	VM	1	1	PP	1	0	3	0	0
1	0	VM	1	1	SM	0	0	3	1	1
2	0	VM	1	1	PP	1	0	3	0	0
2	0	VM	1	1	PP	1	0	3	0	1
2	0	VM	1	1	PP	1	0	3	1	1
2	0	VM	1	1	PP	1	0	3	0	1
2	0	VM	1	1	PP	1	0	3	0	1
2	0	VM	1	1	PP	1	0	3	1	1
2	0	VM	1	1	PP	1	0	3	0	0
2	0	VM	1	1	PP	1	0	3	0	0
2	0	VM	1	1	PP	1	0	3	0	0
2	1	VM	1	1	PP	1	0	3	0	1
2	1	VM	1	1	PB	2	0	1	0	1
2	1	VM	1	1	APB	2	1	0	0	1
2	1	VM	1	1	LR	2	0	2	0	1
2	1	VM	1	1	TR	1	0	2	0	1
2	1	VM	1	1	PP	1	0	3	0	0
2	1	VM	1	1	PB	2	0	1	0	0
2	1	VM	1	1	APB	2	1	0	0	0
2	1	VM	1	1	LR	2	0	1	0	0
2	1	VM	1	1	TR	1	0	1	0	0
2	1	VM	1	1	CS	1	1	2	0	1
2	1	VM	1	1	NCS	1	0	0	0	1
2	1	VM	1	1	PP	1	0	3	0	1
2	1	VM	1	1	CS	1	1	2	0	0
2	1	VM	1	1	NCS	1	0	0	0	0
2	1	VM	1	1	PP	1	0	3	0	0
2	1	VM	1	1	PP	1	0	3	0	0
2	0	CS	1	1	NCS	1	0	3	1	1
